# Supplementary material for: Novel Antineoplastic Inducers of Mitochondrial Apoptosis in Human Cancer Cells
Source: Molecules. 2024 Feb 19;29(4):914. doi: 10.3390/molecules29040914 (PMC10892984; doi:10.3390/molecules29040914)
Supplement: Supplementary file 1 [file molecules-29-00914-s001.zip]

Archive with 1 entries (1 files):
- molecules-2829501-supplementary.pdf
